# Supplementary material for: Rapid odor processing by layer 2 subcircuits in lateral entorhinal cortex
Source: eLife. 2022 Feb 7;11:e75065. doi: 10.7554/eLife.75065 (PMC8860446; doi:10.7554/eLife.75065)
Supplement: Figure 5—source data 1. [file elife-75065-fig5-data1.xls]

## Sheet: Fig.5_Fan_Intrinsic_Properties
cell	Vrest	Rin_100pA	RC_100pA	Sag_mV	Rebound_200pA	AP_threshold	AP_halfwidth	Adaptation_500pA	ISI1_2_ratio	AP_latency_threshold
c16822OB_confirmed	-74	86.2	33.7	1.4	1.1	42	1.27	0.5	0.78	291
a16823OB_confirmed	-66	148	41.6	3.7	3	44.6	0.99	0.58	0.89	359
a16902OB_confirmed	-67	130	35.9	0.6	0.7	42.9	0.94	0.71	0.92	122
b16902OB_confirmed	-79	71	19.3	-0.75	0	36	1.11	0.44	0.57	199
a16906OB	-62	101	20.3	0.9	0.8	36.8	1.05	0.18	0.43	215
a16907OB	-63	159	22.1	0	0	36.4	0.9	0.43	0.69	189
b16907OB_confirmed	-69	47.4	27.1	0.36	0.5	38.1	0.97	0.56	0.72	176
c16907OB	-73	61.7	27.5	0	0	40.4	1.12	0.35	0.63	365
e16907OB	-72	71.8	19.3	2.2	2.2	37.8	1.09	0.27	0.45	123
a16822OB_confirmed	-69	145	30.6	2.5	2.5	39.1	1.3	0.41	0.69	122

## Sheet: Fig.5_Pyramidal_Intrinsic_Prope
cell	Vrest	Rin_100pA	RC_100pA	Sag_mV	Rebound_200pA	AP_threshold	AP_halfwidth	Adaptation_500pA	ISI1_2_ratio	AP_latency_threshold
a16804DG_confirmed	-71	125	21.6	2.4	2	38	0.86	0.51	0.81	345
a16805DG_confirmed	-61	140	25.8	4.3	3.5	34.5	0.65	0.56	0.93	100
b16805DG	-66.5	139	28.6	5.5	4.7	42.2	0.72	0.53	0.82	292
c16805DG	-63.5	123	25.2	3.9	3.24	33.2	0.82	0.7	0.9	183
a16809DG_confirmed	-60	149	23.9	2.5	2.8	30	0.8	0.7	0.85	192
a16810DG	-66	98.1	21.1	1.7	1.7	35.9	1.13	0.53	0.83	354
c16810DG_confirmed	-69	176	31	3	2.7	36	0.77	0.54	0.84	137
d16810DG	-70	200	33.7	2.93	4	36.3	0.85	0.62	1	298
e16810DG	-59	193	29.4	5.25	2.01	34.2	0.82	0.77	0.5	196
f16810DG_confirmed	-59	95	17.1	2.5	1.9	24.2	0.9	0.68	0.91	310
g16810DG_confirmed	-61	156	34.7	3.4	2.5	28.7	0.8	0.67	0.85	154
b16811DG	-68	101	13	4.43	4.4	38.3	0.95	0.55	0.89	331
c16811DG	-61	230	36	7.9	4.6	32.9	1.1	0.6	0.9	190
d16811DG_confirmed	-67	174	33	4	2.8	36.9	0.92	0.72	0.95	363
b16822DG_confirmed	-58	115	34.3	2.1	1.7	27	0.71	0.79	1.1	186

## Sheet: Fig.5f_LOT_EPSC
Cell_pairs	Fan_Pair_EPSC	Pyr_Pair_EPSC	Fan_PPR	Pyr_PPR
d181108	313.9	19.1	2.44	1.63
b181113	155.6	14.2	2.76	2.41
c181113	200.4	37.8	1.38	1.4
b181127	67.2	34.1
d181127	143.3	38.9	1.31	0.61
e181127	50.8	6.9
h181127	25.8	5.3	1.31	1.3
b181108			2.34	3.42
c181108			1.79	1.87

## Sheet: Fig.5_minimalEPSC
Fan_Cell	Fan_min_epsc			Pyr_Cell	Pyr_min_epsc
a190107	9.6			a190109	6.1
b190103	9.3			b190107	5.3
b190109	12			c190109	5.7
d190131	18.1			d190107	7.9
e190103	4.3			d190109	14.5
e190109	6.05			f190107	9
g190107	8.7			g190131	9.2
				h190107	5.7

## Sheet: Fig.5h_PCx_EPSC
cell_pairs_piriform_input	Fan_EPSC_piriform	Pyr_EPSC_piriform	'TTX_$AP_Pir'
i190219	317.38	102.05	0
g190311	213.36	157.43	0
b190312	299.105	289.176	1
c190312	112.07	172.33	1
e190312	580.57	128.88	1
c190408	447.4	294.72	0
e190409	128.29	55.766	0
f190409	176.77	95.389	0
c190410	478.43	263.96	1
a190501	453.86	327.87	0
b190502	600.59	179.36	1
d190502	156.85	234.79	1
f190502	248.9	85.608	1
b190503	429.96	137.42	1
f190503	319.92	88.422	1

## Sheet: Fig.5k_PV_IPSC_Slope
PV_cells	PV_Fan_slope	PV_pyr_slope
b180912	2.45298	12.0959
a180913	21.06	9.03033
b180913	4.70887	3.48959
b180918	2.46141	6.00581
c180918	7.02505	21.2058
e180918	3.1687	13.7429
e180920	1.77174	31.7606
a180920	6.02712	22.4955
b180920	10.3643	28.4756
c180924	7.56479	26.068
e180924	5.73917	10.5289

## Sheet: Fig.5n_SOM_IPSC_Slope
fan_SOM_slope	pyr_SOM_slope
29.9268	44.0366
64.0274	38.6502
76.9408	44.9688
17.8477	21.128
25.6267	16.3092
39.159	25.8725
27.4161	44.9421
30.2095	32.7329
13.7045	24.396
